# Supplementary material for: Molecular and clinical characterization of PTPN2 expression from RNA-seq data of 996 brain gliomas
Source: J Neuroinflammation. 2018 May 15;15:145. doi: 10.1186/s12974-018-1187-4 (PMC5953404; doi:10.1186/s12974-018-1187-4)
Supplement: Supplementary file 2 — Table S6. 20 genes most positive and negative significantly correlated to PTPN2 (XLSX 9 kb) [file 12974_2018_1187_MOESM2_ESM.xlsx]

## Sheet: Sheet1
Table S6. 20 Genes most significantly positively and negatively correlated to PTPN2
CGGA dataset		TCGA dataset
Positive	Negative	Positive	Negative
COQ10B	EFS	ADPGK	TERF2
RNF149	TCF12	MBD2	LRP4
TIFA	DLL1	TNFAIP8	TMOD2
RILPL2	LMF	S100A11	CTIF
S100A8	DSCAML1	CAPZA1	SLC6A1
FMNL1	TNRC6C	SERPINA1	FLRT1
GCLM	OLIG2	CASP4	ADGRL1
CIDEB	PHYHIPL	IFI30	MAPT
ABRACL	APC2	FCER1G	KCNIP2
NAMPT	ANKRD13B	GPR65	NRXN2
TSPAN2	GAREML	MYCBP	TOM1L2
LACTB	SEMA6A	VAMP8	MTSS1L
CFB	LRP4	CTSC	TUB
JAK3	MYO10	MSR1	SRGAP3
LILRB3	PHLPP1	KYNU	CRY2
HK3	MTSS1L	RAC2	ATP9A
BCL2A1	ZDHHC22	TYMP	ZDHHC22
GCH1	BCAN	FCGR3A	CASKIN1
UAP1	RFTN2	DOK3	PIP4K2B
MAP3K8	SOX8	FCGR2A	GABBR1
