# Supplementary material for: Molecular and clinical characterization of PTPN2 expression from RNA-seq data of 996 brain gliomas
Source: J Neuroinflammation. 2018 May 15;15:145. doi: 10.1186/s12974-018-1187-4 (PMC5953404; doi:10.1186/s12974-018-1187-4)
Supplement: Supplementary file 4 — Table S2. Significant immune response-related gene. (XLSX 17 kb) [file 12974_2018_1187_MOESM4_ESM.xlsx]

## Sheet: CGGA-positive related
S100A8
CFB
JAK3
LILRB3
HK3
PI3
GCH1
SERPINA1
DOK3
GPR84
S100A9
MYO1G
BATF
GPR65
PTX3
CTSC
PIK3CD
LAIR2
RNASE2
CD226
SIGLEC9
PLAUR
TREML2
GLIPR1
CLEC2B
ACPP
OSTF1
TREM1
SIGLEC5
CTSZ
CCL7
LY96
NPC2
ALOX5
AQP9
CCL2
ICAM1
FPR1
LAIR1
SLC11A1
AIF1
LRG1
CD300LF
CXCL6
TLR2
LCP2
GMFG
VAMP8
CAPZA1
PRDX6
RAC2
FTH1
CHI3L1
C1RL
VSIG4
TYROBP
RPS6KA3
HAMP
C5AR1
IFNGR2
IL7R
RELB
CD300E
LY75
SP100
CD300C
CCR2
PLSCR1
HEXB
CD300A
TNFRSF1B
RIPK3
CD58
RAP2B
NFAM1
CD47
ARPC1B
IL6
CLEC7A
FUCA1
TNFSF14
SIGLEC7
TCIRG1
IL1R1
THEMIS2
LCP1
SLC2A3
CCR1
IFI30
S100A11
PIK3AP1
CLCF1
TEC
UBD
FCER1G
CTSS
IL10
SOCS3
PTGER4
LTF
CMTM6
RNASE3
SKAP2
GCA
CCL26
BIRC3
CREG1
FCGR2A
ANXA2
PILRA
RAB27A
NCF4
IL2RG
ISG20
SAMSN1
IL32
BCL3
RARRES2
TLR8
ITGB7
CYSTM1
NCF1
ANXA1
CFI
HSP90B1
CST7
TNFRSF14
IL1A
FCGR3B
GAPT
FPR2
BCL10
APOBEC3G
TLR1
FTL
CSTB
STBD1
PSMC2
LYN
LYZ
CXCL14
HMOX1
THBS1
TNFRSF10D
RNF135
CARD9
CASP4
RNASET2
B4GALT1
ARHGAP9
MR1
CCL20
PDCD1LG2
PIK3R6
IL2RA
LIF
PRF1
ITGB2
C1S
CD55
C1R
LPXN
NOD2
MICB
CFH
SASH3
IL4R
CLEC5A
MNDA
CTSB
HEBP2
HAVCR2
SERPINB9
SLPI
CLEC4A
HCST
SECTM1
PLCG2
LST1
BIN2
NMI
ATP6AP2
C3
CAPZA2
TNFRSF10C
GLA
C1QA
NOD1
IFITM2
SAA1
CXCL1
TNFSF10
IRF1
CXADR
HSPA6
DUSP3
ULBP2
GZMA
IL12RB1
TNFRSF11B
IL18
GZMB
FABP5
TRIM38
IL23A
CXCL5
KCNN4
MARCO
GNS
PYCARD
CORO1A
MB21D1
ITGAX
IL10RB
LILRA6
PAWR
WAS
CD7
PTPRC
OSM
SOCS1
LILRB1
IL1RN
SERPING1
CYBB
TNFRSF1A
CTSD
SWAP70
TNFSF13

## Sheet: CGGA-negative related
NOTCH1
PTPRS
TCF12
DLL1
MYO10
RFTN2

## Sheet: TCGA-positive related
S100A11
CAPZA1
SERPINA1
CASP4
IFI30
FCER1G
GPR65
VAMP8
CTSC
KYNU
RAC2
FCGR3A
DOK3
FCGR2A
IFNGR2
MYO1G
HK3
BATF
PLAUR
CASP1
LY96
TREM1
RNASE2
PTPN22
ADGRE2
ARPC1B
ADGRE1
SP100
CTSS
PLSCR1
FPR2
HLA-DMB
GPR84
GLA
CASP8
CCR5
CD14
CMTM6
IL10RB
CD300A
HLA-DMA
HLA-DRA
GMFG
C1QA
C1QB
RAB27A
BCL10
IL15
SIGLEC9
ARPC5
CLCF1
LYN
PLAU
NPC2
LCP2
ANXA2
FCGR2C
CD58
CTSZ
TRIM38
SIGLEC7
CCL20
HAMP
C1QC
NMI
CD74
LAIR1
GBP5
ANXA1
ACTR3
LILRB2
IL10
RUNX1
CLEC2B
NCF4
S100A9
TYROBP
TLR8
RIPK3
CD53
PYGL
ARPC2
CYBA
SLC11A1
HMOX1
OSCAR
ACPP
PDCD1LG2
B2M
CTSB
APOBEC3G
RNF135
CLEC7A
BCL3
ELF4
CLEC12A
RAP1B
TCIRG1
DDOST
SASH3
GAPT
NLRC4
ARHGAP9
FPR1
CD80
TLR1
C1R
FCGR2B
FUCA1
LCP1
GLIPR1
S100A8
CD40
CD300C
CLEC4A
HEXB
CD300LF
ERP44
RIOK3
PIK3AP1
IL2RA
CDC42
ALOX5
CD68
PTX3
HCK
BST1
GUSB
C5AR1
HLA-DPA1
MILR1
CD48
HLA-DRB1
SHC1
FCGR1A
PTGER4
LILRA6
LYZ
SAA1
HAVCR2
PSMA5
LILRA5
ITGB2
NCF1
RAP2B
TNFRSF11B
IRF1
IL2RG
MICB
IL6
FES
PYCARD
CD164
PSMC2
GLB1
CCR1
PARP9
CD33
APOBEC3C
TREML2
HLA-DPB1
CXCL10
IRAK4
AIF1
FTL
CFB
RNASE6
RELB
CAP1
GBP1
SAMSN1
NFAM1
CD276
CD4
RIPK1
TNFSF12-TNFSF13
HCST
SECTM1
TNFRSF1A
CTSL
SIT1
APOBEC3F
HIST1H2BK
IL1RN
LRG1
CLEC5A
CCR2
STXBP2
HLA-DOA
CFI
PTPN6
FGL2
ITGB1
PLA2G2A
LPXN
PTPRC
GRN
GCH1
CIITA
NCF2
IL18
IQGAP1
SLAMF6
RAP1A
CHI3L1
LILRB1
GZMA
VSIG4
TBC1D10C
CCL2
LAT2
LILRB3
MCEMP1
ICAM1
CD300LB
KDELR1
CD86
TMEM173
TNFAIP8L2
LIF
C1S
SOCS3
PGM2
RNASE3
TNFSF14
JAK3
FPR3
GSDMD
TXNDC5
SNAP23
CD63
CYBB
IL4R
NCKAP1L
MR1
ITK
APOBEC3D
SLAMF1
HSPA6
CD180
UNC93B1
GBP2
HLA-B
CD226
TNFRSF1B
CCL7
TNFRSF14
COL1A1
CD96
SERPING1
MYD88
IFITM2
CD200R1
SPPL2A
BTK
B4GALT1
CD93
HFE
CST7
GPR183
ACTB
MX2
FCGRT
CD3D
NOD1
PLAC8
CEBPB
RNASET2
FADD
LGALS9
IKBKE
THEMIS2
MAN2B1
HEBP2
BST2
TNFAIP3
PECAM1
TNFSF8
COL3A1
SLA
LTF
MB21D1
PROS1
XBP1
PI3
LST1
LY86
PIK3R6
GPX1
IDO1
IFI16

## Sheet: TCGA-negative related
TAB1
ATP8A1
OTUD7A
GTPBP1
ALDOC
CYFIP2
BTRC
SYNGR1
BCR
MYO10
TNK2
NCAM1
ATP6V0A1
SPTAN1
PLA2G6
DYNC1H1
