# Supplementary material for: Molecular and clinical characterization of PTPN2 expression from RNA-seq data of 996 brain gliomas
Source: J Neuroinflammation. 2018 May 15;15:145. doi: 10.1186/s12974-018-1187-4 (PMC5953404; doi:10.1186/s12974-018-1187-4)
Supplement: Supplementary file 6 — Table S3. Biomarkers of each immune cell type. (XLSX 9 kb) [file 12974_2018_1187_MOESM6_ESM.xlsx]

## Sheet: Sheet1
inflammatory cell type	biomarker
Macrophages	CD14
Macrophages	HLADRA
Macrophages	CD312
Macrophages	CD115
Macrophages	CD163
Macrophages	CD204
Macrophages	CD301
Macrophages	CD206
Neutrophils	CD11b
Neutrophils	CD16
Neutrophils	CD66b
Neutrophils	ELANE
MDSCs	CD14
MDSCs	CD16
MDSCs	CD33
MDSCs	ARG1
CD8T	CD3E
CD8T	CD8A
NK	CD16
NK	CD56
Tregs	CD3E
Tregs	CD4
Tregs	CD25
Tregs	FOXP3
