# Supplementary material for: Molecular and clinical characterization of PTPN2 expression from RNA-seq data of 996 brain gliomas
Source: J Neuroinflammation. 2018 May 15;15:145. doi: 10.1186/s12974-018-1187-4 (PMC5953404; doi:10.1186/s12974-018-1187-4)
Supplement: Supplementary file 7 — Table S4. Metagenes and corresponding genes in each metagene. (XLSX 10 kb) [file 12974_2018_1187_MOESM7_ESM.xlsx]

## Sheet: Sheet1
Metagenes	Genes
HCK	C1QB
HCK	C1QA
HCK	AIF1
HCK	LST1
HCK	DOCK2
HCK	LAPTM5
HCK	TYROBP
HCK	MS4A4A
HCK	MS4A6A
HCK	CD163
HCK	ITGB2
HCK	SLC7A7
HCK	LAIR1
HCK	HCK
HCK	TFEC
HCK	IFI30
HCK	MNDA
HCK	FCER1G
HCK	RNASE6
HCK	SLCO2B1
HCK	CCR1
IgG	IGSF8
IgG	ISLR2
IgG	IGSF21
IgG	IGSF1
IgG	IGSF22
IgG	IGDCC3
IgG	IGHD
IgG	IGSF11
IgG	IGSF5
IgG	IGSF6
Interferon	IFIT1
Interferon	IFIT3
Interferon	IFI44L
Interferon	OAS3
Interferon	MX1
Interferon	RSAD2
Interferon	IFI44
Interferon	OAS2
Interferon	OAS1
LCK	CD2
LCK	GZMK
LCK	GZMA
LCK	CD3D
LCK	CD53
LCK	LCK
LCK	ARHGAP15
LCK	CCL5
LCK	GMFG
LCK	SELL
LCK	STAT4
LCK	SAMSN1
LCK	RAC2
LCK	HCLS1
LCK	CCR7
LCK	PIK3CD
LCK	CORO1A
LCK	CD48
LCK	IL2RG
LCK	SH2D1A
LCK	SLAMF1
LCK	IL7R
LCK	INPP5D
LCK	KLRK1
LCK	FGL2
LCK	IRF8
LCK	SELPLG
LCK	IL10RA
LCK	SLA
LCK	CCR2
LCK	CSF2RB
MHC_I	HLA-E
MHC_I	HLA-H
MHC_I	HLA-B
MHC_I	HLA-J
MHC_I	HLA-F
MHC_I	HLA-G
MHC_I	HLA-A
MHC_I	HLA-C
MHC_I	HLA-L
MHC_II	HLA-DRB1
MHC_II	HLA-DRB5
MHC_II	HLA-DRB3
MHC_II	HLA-DPA1
MHC_II	HLA-DRA
MHC_II	HLA-DQA1
MHC_II	HLA-DQA2
MHC_II	HLA-DMA
MHC_II	HLA-DOA
MHC_II	HLA-DRB4
MHC_II	HLA-DMB
MHC_II	HLA-DQB1
MHC_II	HLA-DPB1
MHC_II	HLA-DQB2
MHC_II	CD74
MHC_II	PTPRC
MHC_II	HLA-DOB
MHC_II	HLA-DPB2
STAT1	TAP1
STAT1	STAT1
STAT1	CXCL10
STAT1	CXCL11
STAT1	GBP1
STAT1	CXCL9
