# Supplementary material for: Molecular and clinical characterization of PTPN2 expression from RNA-seq data of 996 brain gliomas
Source: J Neuroinflammation. 2018 May 15;15:145. doi: 10.1186/s12974-018-1187-4 (PMC5953404; doi:10.1186/s12974-018-1187-4)
Supplement: Supplementary file 8 — Table S5. Cox analysis of prognostic factors. (XLSX 9 kb) [file 12974_2018_1187_MOESM8_ESM.xlsx]

## Sheet: Sheet1
Supplement Table. Univariate and multivariate analysis of PTPN2 expression in gliomas patients
Factors	CGGA Dataset				TCGA Dataset
	Univariate analysis		Multivariate analysis		Univariate analysis		Multivariate analysis
	HR (95%)	P value	HR (95%)	P value	HR (95%)	P value	HR (95%)	P value
PTPN2 expression	0.304 (0.211-0.438)	0	0.598 (0.397-0.900)	0.014	0.228 (0.157-0.330)	0	0.499 (0.325-0.767)	0.002
Age	0.230 (0.157-0.337)	0	1.167 (0.780-1.748)	0.452	0.212 (0.153-0.293)	0	0.481 (0.324-0.713)	0
WHO grade	3.477 (2.716-4.452)	0	2.871 (2.143-3.846)	0	4.905 (3.830-6.282)	0	2.049 (1.525-2.753)	0
IDH mutatiions	2.722 (1.930-3.839)	0	0.627 (0.385-1.020)	0.06	0.092 (0.065-0.131)	0	0.283 (0.174-0.460)	0
